# Supplementary material for: Language prediction mechanisms in human auditory cortex
Source: Nat Commun. 2020 Oct 16;11:5240. doi: 10.1038/s41467-020-19010-6 (PMC7567874; doi:10.1038/s41467-020-19010-6)
Supplement: Supplementary file 8 — Source Data [file 41467_2020_19010_MOESM8_ESM.zip]

Archive with 10 entries (9 files):
- sourcedata/
- sourcedata/sourcedata_fig1.mat
- sourcedata/sourcedata_fig2.mat
- sourcedata/sourcedata_fig3.mat
- sourcedata/sourcedata_fig4.mat
- sourcedata/sourcedata_fig5.mat
- sourcedata/sourcedata_fig6.mat
- sourcedata/sourcedata_fig7.mat
- sourcedata/sourcedata_fig8.mat
- sourcedata/sourcedata_fig9.mat
